# Supplementary material for: Reduced VDAC1, Maintained Mitochondrial Dynamics and Enhanced Mitochondrial Biogenesis in a Transgenic Tau Mouse Model of Alzheimer’s Disease
Source: Int J Mol Sci. 2022 Aug 2;23(15):8561. doi: 10.3390/ijms23158561 (PMC9368852; doi:10.3390/ijms23158561)
Supplement: Supplementary file 1 [file ijms-23-08561-s001.zip]

Archive with 1 entries (1 files):
- ijms-1837926-supplementary.pdf
